# Supplementary material for: Analysis of Medication Errors Reported by Community Pharmacists in the Republic of Korea: A Cross-Sectional Study
Source: Medicina (Kaunas). 2023 Jan 12;59(1):151. doi: 10.3390/medicina59010151 (PMC9866739; doi:10.3390/medicina59010151)
Supplement: Supplementary file 1 [file medicina-59-00151-s001.zip]

Archive with 1 entries (1 files):
- medicina-2083162-supplementary.pdf
